# Supplementary material for: Exogenous leucine alleviates heat stress and improves saponin synthesis in Panax notoginseng by improving antioxidant capacity and maintaining metabolic homeostasis
Source: Front Plant Sci. 2023 Apr 19;14:1175878. doi: 10.3389/fpls.2023.1175878 (PMC10154563; doi:10.3389/fpls.2023.1175878)
Supplement: Supplementary Table 1 — Explanation rate of cumulative model. [file Table_1.xlsx]

## Sheet: Sheet1
Supplementary Table 1 Explanation rate of cumulative model
Comparative groups	R2X(cum)	R2Y(cum)	Q2(cum)	p value
L_CK- L_1	0.704	0.994	0.987	0.003
L_CK- L_3	0.713	0.998	0.993	0.002
L_CK- L_5	0.693	0.995	0.989	0.002
S_CK- S_1	0.698	0.996	0.992	0.003
S_CK- S_3	0.672	0.996	0.99	0.003
S_CK- S_5	0.699	0.994	0.985	0.003
R_CK- R_1	0.762	0.994	0.992	0.003
R_CK- R_3	0.614	0.998	0.978	0.003
R_CK- R_5	0.715	0.994	0.989	0.002
