# Supplementary material for: Exogenous leucine alleviates heat stress and improves saponin synthesis in Panax notoginseng by improving antioxidant capacity and maintaining metabolic homeostasis
Source: Front Plant Sci. 2023 Apr 19;14:1175878. doi: 10.3389/fpls.2023.1175878 (PMC10154563; doi:10.3389/fpls.2023.1175878)
Supplement: Supplementary Table 2 — KEGG enrichment analysis of DAMs. [file Table_2.xlsx]

## Sheet: L_CK VS L_1
Pathway name	Match Status	p	-log(p)	Holm p	FDR	Impact	First Category	Second Category
Linoleic acid metabolism	2022-01-04	0.014677	1.8334	0.22016	0.020832	1	Metabolism	Lipid metabolism
Alanine, aspartate and glutamate metabolism	2022-07-22	0.0012339	2.9087	0.027146	0.0023605	0.77698	Metabolism	Amino acid metabolism
Isoquinoline alkaloid biosynthesis	2022-01-06	0.0008347	3.0785	0.022537	0.001874	0.5	Metabolism	Biosynthesis of other secondary metabolites
Phenylalanine metabolism	2022-01-11	0.01779	1.7498	0.23127	0.023022	0.47059	Metabolism	Amino acid metabolism
Arginine and proline metabolism	5/34	0.00047106	3.3269	0.016958	0.0018135	0.31071	Metabolism	Amino acid metabolism
Citrate cycle (TCA cycle)	2022-04-20	0.00025539	3.5928	0.010726	0.0018135	0.23269	Metabolism	Carbohydrate metabolism
Arginine biosynthesis	2022-05-18	0.012073	1.9182	0.19316	0.018317	0.22525	Metabolism	Amino acid metabolism
Tyrosine metabolism	2022-02-16	0.00077445	3.111	0.022459	0.001874	0.21622	Metabolism	Amino acid metabolism
Galactose metabolism	2022-04-27	0.00060661	3.2171	0.019411	0.0018135	0.19227	Metabolism	Carbohydrate metabolism
Starch and sucrose metabolism	2022-02-22	0.00087634	3.0573	0.022537	0.001874	0.19053	Metabolism	Carbohydrate metabolism
Glycine, serine and threonine metabolism	3/33	0.0027954	2.5536	0.050317	0.0045554	0.14292	Metabolism	Amino acid metabolism
Butanoate metabolism	2022-03-17	0.00049902	3.3019	0.016967	0.0018135	0.13636	Metabolism	Carbohydrate metabolism
Glyoxylate and dicarboxylate metabolism	2022-06-29	0.00047674	3.3217	0.016958	0.0018135	0.13175	Metabolism	Carbohydrate metabolism
Glutathione metabolism	2022-03-26	0.00044462	3.352	0.016451	0.0018135	0.06248	Metabolism	Metabolism of other amino acids
Pyrimidine metabolism	2/38	0.0083924	2.0761	0.14267	0.013188	0.05766	Metabolism	Nucleotide metabolism
Sulfur metabolism	2022-01-15	0.00061822	3.2089	0.019411	0.0018135	0.03315	Metabolism	Energy metabolism
Phenylalanine, tyrosine and tryptophan biosynthesis	2022-02-22	0.0022791	2.6422	0.043304	0.003857	0.02152	Metabolism	Amino acid metabolism
Glycerolipid metabolism	2022-01-21	0.0007784	3.1088	0.022459	0.001874	0.00426	Metabolism	Lipid metabolism
Amino sugar and nucleotide sugar metabolism	2/50	0.0003835	3.4162	0.014956	0.0018135	0.00038	Metabolism	Carbohydrate metabolism
Fructose and mannose metabolism	2022-01-20	0.00052384	3.2808	0.017287	0.0018135	0	Metabolism	Carbohydrate metabolism
Propanoate metabolism	2022-01-20	0.00061822	3.2089	0.019411	0.0018135	0	Metabolism	Carbohydrate metabolism
Pyruvate metabolism	2022-01-22	0.0011732	2.9306	0.026984	0.0023464	0	Metabolism	Carbohydrate metabolism
Ascorbate and aldarate metabolism	2022-01-18	0.0013848	2.8586	0.02908	0.0025388	0	Metabolism	Carbohydrate metabolism
Glucosinolate biosynthesis	4/65	0.00027372	3.5627	0.011223	0.0018135	0	Metabolism	Biosynthesis of other secondary metabolites
Phenylpropanoid biosynthesis	1/46	0.01779	1.7498	0.23127	0.023022	0	Metabolism	Biosynthesis of other secondary metabolites
Tropane, piperidine and pyridine alkaloid biosynthesis	2022-01-08	0.01779	1.7498	0.23127	0.023022	0	Metabolism	Biosynthesis of other secondary metabolites
Monobactam biosynthesis	2022-01-08	0.1296	0.8874	0.64799	0.13261	0	Metabolism	Biosynthesis of other secondary metabolites
Nitrogen metabolism	2022-02-12	0.071266	1.1471	0.4276	0.080403	0	Metabolism	Energy metabolism
Carbon fixation in photosynthetic organisms	2022-01-21	0.1296	0.8874	0.64799	0.13261	0	Metabolism	Energy metabolism
Fatty acid biosynthesis	1/56	0.00032354	3.4901	0.012942	0.0018135	0	Metabolism	Lipid metabolism
Biosynthesis of unsaturated fatty acids	2022-01-22	0.014677	1.8334	0.22016	0.020832	0	Metabolism	Lipid metabolism
Purine metabolism	1/63	0.71548	0.1454	0.71548	0.71548	0	Metabolism	Nucleotide metabolism
Valine, leucine and isoleucine degradation	3/37	0.00021989	3.6578	0.009675	0.0018135	0	Metabolism	Amino acid metabolism
Valine, leucine and isoleucine biosynthesis	2022-04-22	0.00039607	3.4022	0.015051	0.0018135	0	Metabolism	Amino acid metabolism
Lysine degradation	2022-01-18	0.0021468	2.6682	0.042936	0.0037784	0	Metabolism	Amino acid metabolism
Lysine biosynthesis	2022-02-09	0.042887	1.3677	0.34309	0.051	0	Metabolism	Amino acid metabolism
Cysteine and methionine metabolism	1/46	0.1296	0.8874	0.64799	0.13261	0	Metabolism	Amino acid metabolism
Cyanoamino acid metabolism	2022-04-29	0.029944	1.5237	0.29769	0.036598	0	Metabolism	Metabolism of other amino acids
beta-Alanine metabolism	2022-02-18	0.047283	1.3253	0.34309	0.054749	0	Metabolism	Metabolism of other amino acids
Pantothenate and CoA biosynthesis	2022-02-23	0.00023776	3.6239	0.010224	0.0018135	0	Metabolism	Metabolism of cofactors and vitamins
Ubiquinone and other terpenoid-quinone biosynthesis	1/38	0.0008347	3.0785	0.022537	0.001874	0	Metabolism	Metabolism of cofactors and vitamins
Porphyrin and chlorophyll metabolism	1/48	0.029769	1.5262	0.29769	0.036598	0	Metabolism	Metabolism of cofactors and vitamins
Nicotinate and nicotinamide metabolism	2022-01-13	0.1296	0.8874	0.64799	0.13261	0	Metabolism	Metabolism of cofactors and vitamins
Aminoacyl-tRNA biosynthesis	12/46	0.00089439	3.0485	0.022537	0.001874	0	Genetic Information Processing	Translation

## Sheet: L_CK VS L_3
Pathway name	Match Status	p	-log(p)	Holm p	FDR	Impact	First Category	Second Category
Linoleic acid metabolism	2022-01-04	0.00012856	3.8909	0.001157	0.00015288	1	Metabolism	Lipid metabolism
Alanine, aspartate and glutamate metabolism	2022-07-22	3.6242e-08	7.4408	8.6981e-07	7.3287e-08	0.77698	Metabolism	Amino acid metabolism
Isoquinoline alkaloid biosynthesis	2022-01-06	1.0804e-07	6.9664	2.2688e-06	1.9015e-07	0.5	Metabolism	Biosynthesis of other secondary metabolites
Phenylalanine metabolism	2022-01-11	1.2162e-07	6.915	2.3108e-06	1.9112e-07	0.47059	Metabolism	Amino acid metabolism
Arginine and proline metabolism	5/34	1.1256e-11	10.949	4.052e-10	5.5028e-11	0.31071	Metabolism	Amino acid metabolism
Citrate cycle (TCA cycle)	2022-04-20	2.5978e-10	9.5854	8.0533e-09	8.1646e-10	0.23269	Metabolism	Carbohydrate metabolism
Arginine biosynthesis	2022-05-18	7.1171e-07	6.1477	9.9639e-06	1.0102e-06	0.22525	Metabolism	Amino acid metabolism
Tyrosine metabolism	2022-02-16	2.1465e-06	5.6683	2.7905e-05	2.9515e-06	0.21622	Metabolism	Amino acid metabolism
Galactose metabolism	2022-04-27	2.0273e-16	15.693	8.9203e-15	8.9203e-15	0.19227	Metabolism	Carbohydrate metabolism
Starch and sucrose metabolism	2022-02-22	1.0699e-12	11.971	4.2798e-11	9.4155e-12	0.19053	Metabolism	Carbohydrate metabolism
Glycine, serine and threonine metabolism	3/33	4.8372e-09	8.3154	1.306e-07	1.1824e-08	0.14292	Metabolism	Amino acid metabolism
Butanoate metabolism	2022-03-17	6.2267e-08	7.2057	1.3699e-06	1.1912e-07	0.13636	Metabolism	Carbohydrate metabolism
Glyoxylate and dicarboxylate metabolism	2022-06-29	2.7168e-14	13.566	1.1139e-12	2.9885e-13	0.13175	Metabolism	Carbohydrate metabolism
Glutathione metabolism	2022-03-26	1.3799e-14	13.86	5.7955e-13	2.0238e-13	0.06248	Metabolism	Metabolism of other amino acids
Pyrimidine metabolism	2/38	1.8275e-08	7.7381	4.5688e-07	4.0205e-08	0.05766	Metabolism	Nucleotide metabolism
Sulfur metabolism	2022-01-15	6.0047e-07	6.2215	9.6075e-06	8.8069e-07	0.03315	Metabolism	Energy metabolism
Phenylalanine, tyrosine and tryptophan biosynthesis	2022-02-22	1.2845e-08	7.8913	3.3396e-07	2.9746e-08	0.02152	Metabolism	Amino acid metabolism
Glycerolipid metabolism	2022-01-21	1.7417e-11	10.759	6.0959e-10	7.6635e-11	0.00426	Metabolism	Lipid metabolism
Amino sugar and nucleotide sugar metabolism	2/50	3.2067e-12	11.494	1.2185e-10	2.0156e-11	0.00038	Metabolism	Carbohydrate metabolism
Fructose and mannose metabolism	2022-01-20	5.3745e-16	15.27	2.311e-14	1.1824e-14	0	Metabolism	Carbohydrate metabolism
Ascorbate and aldarate metabolism	2022-01-18	2.4452e-12	11.612	9.5365e-11	1.7932e-11	0	Metabolism	Carbohydrate metabolism
Propanoate metabolism	2022-01-20	6.0047e-07	6.2215	9.6075e-06	8.8069e-07	0	Metabolism	Carbohydrate metabolism
Pyruvate metabolism	2022-01-22	2.1885e-05	4.6599	0.00026262	2.918e-05	0	Metabolism	Carbohydrate metabolism
Glucosinolate biosynthesis	4/65	2.5924e-11	10.586	8.8143e-10	1.037e-10	0	Metabolism	Biosynthesis of other secondary metabolites
Phenylpropanoid biosynthesis	1/46	1.2162e-07	6.915	2.3108e-06	1.9112e-07	0	Metabolism	Biosynthesis of other secondary metabolites
Tropane, piperidine and pyridine alkaloid biosynthesis	2022-01-08	1.2162e-07	6.915	2.3108e-06	1.9112e-07	0	Metabolism	Biosynthesis of other secondary metabolites
Monobactam biosynthesis	2022-01-08	0.0098654	2.0059	0.039462	0.0098654	0	Metabolism	Biosynthesis of other secondary metabolites
Nitrogen metabolism	2022-02-12	4.5759e-09	8.3395	1.2812e-07	1.1824e-08	0	Metabolism	Energy metabolism
Carbon fixation in photosynthetic organisms	2022-01-21	0.0098654	2.0059	0.039462	0.0098654	0	Metabolism	Energy metabolism
Fatty acid biosynthesis	1/56	4.3388e-10	9.3626	1.3016e-08	1.2727e-09	0	Metabolism	Lipid metabolism
Biosynthesis of unsaturated fatty acids	2022-01-22	0.00012856	3.8909	0.001157	0.00015288	0	Metabolism	Lipid metabolism
Purine metabolism	1/63	3.6644e-08	7.436	8.6981e-07	7.3287e-08	0	Metabolism	Nucleotide metabolism
Valine, leucine and isoleucine degradation	3/37	4.4455e-11	10.352	1.467e-09	1.63e-10	0	Metabolism	Amino acid metabolism
Valine, leucine and isoleucine biosynthesis	2022-04-22	2.1137e-10	9.675	6.7639e-09	7.1541e-10	0	Metabolism	Amino acid metabolism
Lysine degradation	2022-01-18	0.0020713	2.6837	0.014499	0.0023984	0	Metabolism	Amino acid metabolism
Lysine biosynthesis	2022-02-09	0.0025815	2.5881	0.015489	0.0029125	0	Metabolism	Amino acid metabolism
Cysteine and methionine metabolism	1/46	0.0098654	2.0059	0.039462	0.0098654	0	Metabolism	Amino acid metabolism
Cyanoamino acid metabolism	2022-04-29	7.2093e-05	4.1421	0.00079302	9.3296e-05	0	Metabolism	Metabolism of other amino acids
beta-Alanine metabolism	2022-02-18	0.0031356	2.5037	0.015678	0.0034492	0	Metabolism	Metabolism of other amino acids
Pantothenate and CoA biosynthesis	2022-02-23	2.5251e-09	8.5977	7.3227e-08	6.9439e-09	0	Metabolism	Metabolism of cofactors and vitamins
Ubiquinone and other terpenoid-quinone biosynthesis	1/38	1.0804e-07	6.9664	2.2688e-06	1.9015e-07	0	Metabolism	Metabolism of cofactors and vitamins
Porphyrin and chlorophyll metabolism	1/48	8.0435e-05	4.0946	0.00080435	0.00010112	0	Metabolism	Metabolism of cofactors and vitamins
Nicotinate and nicotinamide metabolism	2022-01-13	0.0098654	2.0059	0.039462	0.0098654	0	Metabolism	Metabolism of cofactors and vitamins
Aminoacyl-tRNA biosynthesis	12/46	4.5957e-12	11.338	1.7004e-10	2.5277e-11	0	Genetic Information Processing	Translation

## Sheet: L_CK VS L_5
Pathway name	Match Status	p	-log(p)	Holm p	FDR	Impact	First Category	Second Category
Linoleic acid metabolism	2022-01-04	1.01e-09	8.9957	3.9391e-08	5.5628e-09	1	Metabolism	Lipid metabolism
Alanine, aspartate and glutamate metabolism	2022-07-22	4.5394e-08	7.343	9.5328e-07	8.3223e-08	0.77698	Metabolism	Amino acid metabolism
Isoquinoline alkaloid biosynthesis	2022-01-06	8.6478e-07	6.0631	9.929e-06	1.0872e-06	0.5	Metabolism	Biosynthesis of other secondary metabolites
Phenylalanine metabolism	2022-01-11	3.0838e-07	6.5109	5.8592e-06	4.8459e-07	0.47059	Metabolism	Amino acid metabolism
Arginine and proline metabolism	5/34	2.5858e-09	8.5874	8.31e-08	8.752e-09	0.31071	Metabolism	Amino acid metabolism
Citrate cycle (TCA cycle)	2022-04-20	4.1174e-08	7.3854	9.3106e-07	7.8768e-08	0.23269	Metabolism	Carbohydrate metabolism
Arginine biosynthesis	2022-05-18	3.0974e-08	7.509	7.4338e-07	6.4899e-08	0.22525	Metabolism	Amino acid metabolism
Tyrosine metabolism	2022-02-16	5.4108e-07	6.2667	7.034e-06	7.4399e-07	0.21622	Metabolism	Amino acid metabolism
Galactose metabolism	2022-04-27	2.0074e-13	12.697	8.8327e-12	8.8327e-12	0.19227	Metabolism	Carbohydrate metabolism
Starch and sucrose metabolism	2022-02-22	1.917e-09	8.7174	6.7096e-08	7.8248e-09	0.19053	Metabolism	Carbohydrate metabolism
Glycine, serine and threonine metabolism	3/33	2.3577e-08	7.6275	6.1299e-07	5.4598e-08	0.14292	Metabolism	Amino acid metabolism
Butanoate metabolism	2022-03-17	1.6155e-08	7.7917	4.3619e-07	3.9491e-08	0.13636	Metabolism	Carbohydrate metabolism
Glyoxylate and dicarboxylate metabolism	2022-06-29	1.9562e-09	8.7086	6.7096e-08	7.8248e-09	0.13175	Metabolism	Carbohydrate metabolism
Glutathione metabolism	2022-03-26	8.9892e-10	9.0463	3.6856e-08	5.5628e-09	0.06248	Metabolism	Metabolism of other amino acids
Pyrimidine metabolism	2/38	2.862e-08	7.5433	7.1549e-07	6.2963e-08	0.05766	Metabolism	Nucleotide metabolism
Sulfur metabolism	2022-01-15	0.00058241	3.2348	0.0012373	0.00058241	0.03315	Metabolism	Energy metabolism
Phenylalanine, tyrosine and tryptophan biosynthesis	2022-02-22	4.3152e-07	6.365	6.8567e-06	6.1702e-07	0.02152	Metabolism	Amino acid metabolism
Glycerolipid metabolism	2022-01-21	4.6274e-09	8.3347	1.3882e-07	1.3574e-08	0.00426	Metabolism	Lipid metabolism
Amino sugar and nucleotide sugar metabolism	2/50	4.3472e-07	6.3618	6.8567e-06	6.1702e-07	0.00038	Metabolism	Carbohydrate metabolism
Ascorbate and aldarate metabolism	2022-01-18	1.4804e-10	9.8296	6.3655e-09	3.2568e-09	0	Metabolism	Carbohydrate metabolism
Fructose and mannose metabolism	2022-01-20	5.0349e-09	8.298	1.4601e-07	1.3846e-08	0	Metabolism	Carbohydrate metabolism
Pyruvate metabolism	2022-01-22	8.2741e-07	6.0823	9.929e-06	1.0872e-06	0	Metabolism	Carbohydrate metabolism
Propanoate metabolism	2022-01-20	0.00058241	3.2348	0.0012373	0.00058241	0	Metabolism	Carbohydrate metabolism
Glucosinolate biosynthesis	4/65	2.5182e-09	8.5989	8.31e-08	8.752e-09	0	Metabolism	Biosynthesis of other secondary metabolites
Phenylpropanoid biosynthesis	1/46	3.0838e-07	6.5109	5.8592e-06	4.8459e-07	0	Metabolism	Biosynthesis of other secondary metabolites
Tropane, piperidine and pyridine alkaloid biosynthesis	2022-01-08	3.0838e-07	6.5109	5.8592e-06	4.8459e-07	0	Metabolism	Biosynthesis of other secondary metabolites
Monobactam biosynthesis	2022-01-08	0.00020622	3.6857	0.0012373	0.00021604	0	Metabolism	Biosynthesis of other secondary metabolites
Nitrogen metabolism	2022-02-12	1.0114e-09	8.9951	3.9391e-08	5.5628e-09	0	Metabolism	Energy metabolism
Carbon fixation in photosynthetic organisms	2022-01-21	0.00020622	3.6857	0.0012373	0.00021604	0	Metabolism	Energy metabolism
Biosynthesis of unsaturated fatty acids	2022-01-22	1.01e-09	8.9957	3.9391e-08	5.5628e-09	0	Metabolism	Lipid metabolism
Fatty acid biosynthesis	1/56	4.2854e-07	6.368	6.8567e-06	6.1702e-07	0	Metabolism	Lipid metabolism
Purine metabolism	1/63	4.0481e-08	7.3927	9.3106e-07	7.8768e-08	0	Metabolism	Nucleotide metabolism
Valine, leucine and isoleucine degradation	3/37	8.9899e-10	9.0462	3.6856e-08	5.5628e-09	0	Metabolism	Amino acid metabolism
Valine, leucine and isoleucine biosynthesis	2022-04-22	1.1614e-09	8.935	4.181e-08	5.678e-09	0	Metabolism	Amino acid metabolism
Lysine degradation	2022-01-18	2.9459e-06	5.5308	2.6513e-05	3.6005e-06	0	Metabolism	Amino acid metabolism
Lysine biosynthesis	2022-02-09	1.0684e-05	4.9713	8.547e-05	1.2705e-05	0	Metabolism	Amino acid metabolism
Cysteine and methionine metabolism	1/46	0.00020622	3.6857	0.0012373	0.00021604	0	Metabolism	Amino acid metabolism
Cyanoamino acid metabolism	2022-04-29	1.4092e-07	6.851	2.8185e-06	2.4803e-07	0	Metabolism	Metabolism of other amino acids
beta-Alanine metabolism	2022-02-18	1.3372e-05	4.8738	9.3602e-05	1.5483e-05	0	Metabolism	Metabolism of other amino acids
Porphyrin and chlorophyll metabolism	1/48	4.836e-10	9.3155	2.0311e-08	5.5628e-09	0	Metabolism	Metabolism of cofactors and vitamins
Pantothenate and CoA biosynthesis	2022-02-23	3.3608e-09	8.4736	1.0418e-07	1.0562e-08	0	Metabolism	Metabolism of cofactors and vitamins
Ubiquinone and other terpenoid-quinone biosynthesis	1/38	8.6478e-07	6.0631	9.929e-06	1.0872e-06	0	Metabolism	Metabolism of cofactors and vitamins
Nicotinate and nicotinamide metabolism	2022-01-13	0.00020622	3.6857	0.0012373	0.00021604	0	Metabolism	Metabolism of cofactors and vitamins
Aminoacyl-tRNA biosynthesis	12/46	9.6038e-09	8.0176	2.6891e-07	2.4857e-08	0	Genetic Information Processing	Translation

## Sheet: S_CK VS S_1
Pathway name	Match Status	p	-log(p)	Holm p	FDR	Impact	First Category	Second Category
Alanine, aspartate and glutamate metabolism	2022-07-22	3.5383e-06	5.4512	0.00010615	1.0868e-05	0.77698	Metabolism	Amino acid metabolism
Isoquinoline alkaloid biosynthesis	2022-01-06	0.78188	0.10686	1	0.78188	0.5	Metabolism	Biosynthesis of other secondary metabolites
Phenylalanine metabolism	2022-01-11	1.0588e-05	4.9752	0.00027528	2.2572e-05	0.47059	Metabolism	Amino acid metabolism
Arginine and proline metabolism	4/34	9.1681e-09	8.0377	3.4839e-07	6.5704e-08	0.24448	Metabolism	Amino acid metabolism
Citrate cycle (TCA cycle)	2022-04-20	0.00073372	3.1345	0.013207	0.0012135	0.23269	Metabolism	Carbohydrate metabolism
Arginine biosynthesis	2022-05-18	1.5452e-06	5.811	4.7902e-05	5.1111e-06	0.22525	Metabolism	Amino acid metabolism
Tyrosine metabolism	2022-02-16	0.29471	0.5306	1	0.31682	0.21622	Metabolism	Amino acid metabolism
Galactose metabolism	2022-04-27	3.6519e-08	7.4375	1.2416e-06	1.5703e-07	0.19227	Metabolism	Carbohydrate metabolism
Starch and sucrose metabolism	2022-02-22	3.1753e-08	7.4982	1.1113e-06	1.5171e-07	0.19053	Metabolism	Carbohydrate metabolism
Glycine, serine and threonine metabolism	3/33	0.00010844	3.9648	0.0022772	0.00020274	0.14292	Metabolism	Amino acid metabolism
Butanoate metabolism	2022-03-17	0.0072688	2.1385	0.094495	0.010083	0.13636	Metabolism	Carbohydrate metabolism
Glyoxylate and dicarboxylate metabolism	2022-07-29	4.8593e-09	8.3134	1.8951e-07	4.179e-08	0.13175	Metabolism	Carbohydrate metabolism
Glutathione metabolism	2022-03-26	5.8234e-06	5.2348	0.00016306	1.4992e-05	0.06248	Metabolism	Metabolism of other amino acids
Sulfur metabolism	2022-01-15	0.00088002	3.0555	0.01496	0.0013515	0.03315	Metabolism	Energy metabolism
Phenylalanine, tyrosine and tryptophan biosynthesis	2022-02-22	1.1023e-05	4.9577	0.00027528	2.2572e-05	0.02152	Metabolism	Amino acid metabolism
Glycerolipid metabolism	2022-01-21	0.0013549	2.8681	0.020323	0.0020089	0.00426	Metabolism	Lipid metabolism
Amino sugar and nucleotide sugar metabolism	2/50	4.883e-05	4.3113	0.0010742	9.544e-05	0.00038	Metabolism	Carbohydrate metabolism
Fructose and mannose metabolism	2022-01-20	2.5588e-12	11.592	1.1003e-10	1.1003e-10	0	Metabolism	Carbohydrate metabolism
Pentose phosphate pathway	2022-02-19	4.2368e-06	5.373	0.00012287	1.2145e-05	0	Metabolism	Carbohydrate metabolism
Propanoate metabolism	2022-01-20	0.00088002	3.0555	0.01496	0.0013515	0	Metabolism	Carbohydrate metabolism
Ascorbate and aldarate metabolism	2022-01-18	0.0064802	2.1884	0.090723	0.0092883	0	Metabolism	Carbohydrate metabolism
Pyruvate metabolism	2022-01-22	0.2748	0.56098	1	0.31532	0	Metabolism	Carbohydrate metabolism
Glucosinolate biosynthesis	3/65	1.4019e-07	6.8533	4.6263e-06	5.4802e-07	0	Metabolism	Biosynthesis of other secondary metabolites
Phenylpropanoid biosynthesis	1/46	1.0588e-05	4.9752	0.00027528	2.2572e-05	0	Metabolism	Biosynthesis of other secondary metabolites
Tropane, piperidine and pyridine alkaloid biosynthesis	2022-01-08	1.0588e-05	4.9752	0.00027528	2.2572e-05	0	Metabolism	Biosynthesis of other secondary metabolites
Monobactam biosynthesis	2022-01-08	0.28599	0.54365	1	0.31532	0	Metabolism	Biosynthesis of other secondary metabolites
Nitrogen metabolism	2022-02-12	1.3148e-08	7.8811	4.8648e-07	8.0767e-08	0	Metabolism	Energy metabolism
Carbon fixation in photosynthetic organisms	2022-01-21	0.28599	0.54365	1	0.31532	0	Metabolism	Energy metabolism
Fatty acid biosynthesis	1/56	2.5848e-07	6.5876	8.2712e-06	9.2621e-07	0	Metabolism	Lipid metabolism
Purine metabolism	1/63	7.8175e-12	11.107	3.2834e-10	1.1205e-10	0	Metabolism	Nucleotide metabolism
Pyrimidine metabolism	1/38	7.8175e-12	11.107	3.2834e-10	1.1205e-10	0	Metabolism	Nucleotide metabolism
Valine, leucine and isoleucine biosynthesis	2022-03-22	1.5392e-08	7.8127	5.541e-07	8.273e-08	0	Metabolism	Amino acid metabolism
Valine, leucine and isoleucine degradation	2/37	0.00016996	3.7696	0.0033993	0.00030452	0	Metabolism	Amino acid metabolism
Lysine degradation	2022-01-18	0.00025693	3.5902	0.0048816	0.00044191	0	Metabolism	Amino acid metabolism
Lysine biosynthesis	2022-02-09	0.13301	0.8761	1	0.17332	0	Metabolism	Amino acid metabolism
Cysteine and methionine metabolism	1/46	0.28599	0.54365	1	0.31532	0	Metabolism	Amino acid metabolism
Cyanoamino acid metabolism	2022-04-29	5.927e-06	5.2272	0.00016306	1.4992e-05	0	Metabolism	Metabolism of other amino acids
beta-Alanine metabolism	2022-01-18	0.28599	0.54365	1	0.31532	0	Metabolism	Metabolism of other amino acids
Porphyrin and chlorophyll metabolism	1/48	0.069261	1.1595	0.83113	0.093069	0	Metabolism	Metabolism of cofactors and vitamins
Nicotinate and nicotinamide metabolism	2022-01-13	0.28599	0.54365	1	0.31532	0	Metabolism	Metabolism of cofactors and vitamins
Pantothenate and CoA biosynthesis	2022-01-23	0.53726	0.26981	1	0.56347	0	Metabolism	Metabolism of cofactors and vitamins
Ubiquinone and other terpenoid-quinone biosynthesis	1/38	0.78188	0.10686	1	0.78188	0	Metabolism	Metabolism of cofactors and vitamins
Aminoacyl-tRNA biosynthesis	10/46	2.5424e-09	8.5948	1.017e-07	2.7331e-08	0	Genetic Information Processing	Translation

## Sheet: S_CK VS S_3
Pathway name	Match Status	p	-log(p)	Holm p	FDR	Impact	First Category	Second Category
Alanine, aspartate and glutamate metabolism	2022-07-22	5.7102e-07	6.2434	1.6559e-05	1.6369e-06	0.77698	Metabolism	Amino acid metabolism
Isoquinoline alkaloid biosynthesis	2022-01-06	0.56727	0.24621	1	0.56727	0.5	Metabolism	Biosynthesis of other secondary metabolites
Phenylalanine metabolism	2022-01-11	1.0369e-06	5.9843	2.5922e-05	2.1231e-06	0.47059	Metabolism	Amino acid metabolism
Arginine and proline metabolism	4/34	3.5265e-10	9.4527	1.4458e-08	5.0546e-09	0.24448	Metabolism	Amino acid metabolism
Citrate cycle (TCA cycle)	2022-04-20	0.00058045	3.2362	0.0081263	0.00083198	0.23269	Metabolism	Carbohydrate metabolism
Arginine biosynthesis	2022-05-18	3.2416e-07	6.4892	1.0049e-05	1.0722e-06	0.22525	Metabolism	Amino acid metabolism
Tyrosine metabolism	2022-02-16	0.38562	0.41384	1	0.41455	0.21622	Metabolism	Amino acid metabolism
Galactose metabolism	2022-04-27	1.9371e-08	7.7128	6.9737e-07	1.0412e-07	0.19227	Metabolism	Carbohydrate metabolism
Starch and sucrose metabolism	2022-02-22	1.2487e-08	7.9035	4.6201e-07	7.6705e-08	0.19053	Metabolism	Carbohydrate metabolism
Glycine, serine and threonine metabolism	3/33	0.00023454	3.6298	0.0039871	0.00037352	0.14292	Metabolism	Amino acid metabolism
Butanoate metabolism	2022-03-17	6.7876e-06	5.1683	0.00013575	1.2161e-05	0.13636	Metabolism	Carbohydrate metabolism
Glyoxylate and dicarboxylate metabolism	2022-07-29	2.8877e-08	7.5394	1.0107e-06	1.3797e-07	0.13175	Metabolism	Carbohydrate metabolism
Glutathione metabolism	2022-03-26	6.8612e-07	6.1636	1.9211e-05	1.844e-06	0.06248	Metabolism	Metabolism of other amino acids
Sulfur metabolism	2022-01-15	8.6366e-07	6.0637	2.3319e-05	2.0632e-06	0.03315	Metabolism	Energy metabolism
Phenylalanine, tyrosine and tryptophan biosynthesis	2022-02-22	1.8688e-06	5.7284	4.1114e-05	3.6527e-06	0.02152	Metabolism	Amino acid metabolism
Glycerolipid metabolism	2022-01-21	0.00038494	3.4146	0.0061591	0.00059116	0.00426	Metabolism	Lipid metabolism
Amino sugar and nucleotide sugar metabolism	2/50	5.0646e-05	4.2955	0.00096228	8.7111e-05	0.00038	Metabolism	Carbohydrate metabolism
Aminoacyl-tRNA biosynthesis	10/46	2.2778e-10	9.6425	9.5668e-09	4.8973e-09	0	Genetic Information Processing	Translation
Fructose and mannose metabolism	2022-01-20	4.9955e-13	12.301	2.1481e-11	2.1481e-11	0	Metabolism	Carbohydrate metabolism
Pentose phosphate pathway	2022-02-19	1.9653e-07	6.7066	6.2889e-06	7.0422e-07	0	Metabolism	Carbohydrate metabolism
Propanoate metabolism	2022-01-20	8.6366e-07	6.0637	2.3319e-05	2.0632e-06	0	Metabolism	Carbohydrate metabolism
Ascorbate and aldarate metabolism	2022-01-18	0.010839	1.965	0.13274	0.014565	0	Metabolism	Carbohydrate metabolism
Pyruvate metabolism	2022-01-22	0.36749	0.43476	1	0.40518	0	Metabolism	Carbohydrate metabolism
Glucosinolate biosynthesis	3/65	1.5348e-07	6.814	5.2183e-06	6.541e-07	0	Metabolism	Biosynthesis of other secondary metabolites
Phenylpropanoid biosynthesis	1/46	1.0369e-06	5.9843	2.5922e-05	2.1231e-06	0	Metabolism	Biosynthesis of other secondary metabolites
Tropane, piperidine and pyridine alkaloid biosynthesis	2022-01-08	1.0369e-06	5.9843	2.5922e-05	2.1231e-06	0	Metabolism	Biosynthesis of other secondary metabolites
Monobactam biosynthesis	2022-01-08	0.27988	0.55303	1	0.31671	0	Metabolism	Biosynthesis of other secondary metabolites
Nitrogen metabolism	2022-02-12	7.3465e-09	8.1339	2.7917e-07	5.265e-08	0	Metabolism	Energy metabolism
Carbon fixation in photosynthetic organisms	2022-01-21	0.27988	0.55303	1	0.31671	0	Metabolism	Energy metabolism
Fatty acid biosynthesis	1/56	4.2482e-07	6.3718	1.2745e-05	1.3048e-06	0	Metabolism	Lipid metabolism
Purine metabolism	1/63	9.4844e-10	9.023	3.7938e-08	8.1566e-09	0	Metabolism	Nucleotide metabolism
Pyrimidine metabolism	1/38	9.4844e-10	9.023	3.7938e-08	8.1566e-09	0	Metabolism	Nucleotide metabolism
Valine, leucine and isoleucine biosynthesis	2022-03-22	1.6733e-07	6.7764	5.5218e-06	6.541e-07	0	Metabolism	Amino acid metabolism
Valine, leucine and isoleucine degradation	2/37	0.00017469	3.7577	0.0031445	0.00028892	0	Metabolism	Amino acid metabolism
Lysine degradation	2022-01-18	0.010211	1.9909	0.13274	0.014163	0	Metabolism	Amino acid metabolism
Lysine biosynthesis	2022-02-09	0.21302	0.67158	1	0.27757	0	Metabolism	Amino acid metabolism
Cysteine and methionine metabolism	1/46	0.27988	0.55303	1	0.31671	0	Metabolism	Amino acid metabolism
Cyanoamino acid metabolism	2022-04-29	2.7042e-06	5.568	5.6789e-05	5.0557e-06	0	Metabolism	Metabolism of other amino acids
beta-Alanine metabolism	2022-01-18	0.27988	0.55303	1	0.31671	0	Metabolism	Metabolism of other amino acids
Porphyrin and chlorophyll metabolism	1/48	0.00042049	3.3762	0.0063073	0.00062348	0	Metabolism	Metabolism of cofactors and vitamins
Nicotinate and nicotinamide metabolism	2022-01-13	0.27988	0.55303	1	0.31671	0	Metabolism	Metabolism of cofactors and vitamins
Pantothenate and CoA biosynthesis	2022-01-23	0.48568	0.31365	1	0.50937	0	Metabolism	Metabolism of cofactors and vitamins
Ubiquinone and other terpenoid-quinone biosynthesis	1/38	0.56727	0.24621	1	0.56727	0	Metabolism	Metabolism of cofactors and vitamins

## Sheet: S_CK VS S_5
Pathway name	Match Status	p	-log(p)	Holm p	FDR	Impact	First Category	Second Category
Alanine, aspartate and glutamate metabolism	2022-07-22	1.8032e-06	5.744	3.967e-05	3.5244e-06	0.77698	Metabolism	Amino acid metabolism
Isoquinoline alkaloid biosynthesis	2022-01-06	0.31051	0.50792	1	0.34236	0.5	Metabolism	Biosynthesis of other secondary metabolites
Phenylalanine metabolism	2022-01-11	1.0548e-07	6.9768	3.1644e-06	2.8348e-07	0.47059	Metabolism	Amino acid metabolism
Arginine and proline metabolism	4/34	1.7181e-10	9.7649	7.388e-09	3.8027e-09	0.24448	Metabolism	Amino acid metabolism
Citrate cycle (TCA cycle)	2022-04-20	0.00071961	3.1429	0.010074	0.0010314	0.23269	Metabolism	Carbohydrate metabolism
Arginine biosynthesis	2022-05-18	4.3703e-07	6.3595	1.18e-05	1.1054e-06	0.22525	Metabolism	Amino acid metabolism
Tyrosine metabolism	2022-02-16	0.39961	0.39836	1	0.4196	0.21622	Metabolism	Amino acid metabolism
Galactose metabolism	2022-04-27	2.2473e-08	7.6483	8.9891e-07	1.8301e-07	0.19227	Metabolism	Carbohydrate metabolism
Starch and sucrose metabolism	2022-02-22	3.1126e-08	7.5069	1.2139e-06	1.8301e-07	0.19053	Metabolism	Carbohydrate metabolism
Glycine, serine and threonine metabolism	3/33	0.0001058	3.9755	0.0020102	0.00018198	0.14292	Metabolism	Amino acid metabolism
Butanoate metabolism	2022-03-17	8.0209e-08	7.0958	2.4865e-06	2.6531e-07	0.13636	Metabolism	Carbohydrate metabolism
Glyoxylate and dicarboxylate metabolism	2022-07-29	5.2046e-08	7.2836	1.7175e-06	2.0345e-07	0.13175	Metabolism	Carbohydrate metabolism
Glutathione metabolism	2022-03-26	7.5702e-07	6.1209	1.8926e-05	1.7133e-06	0.06248	Metabolism	Metabolism of other amino acids
Sulfur metabolism	2022-01-15	0.00024998	3.6021	0.0039997	0.00037066	0.03315	Metabolism	Energy metabolism
Phenylalanine, tyrosine and tryptophan biosynthesis	2022-02-22	6.0377e-08	7.2191	1.9321e-06	2.1635e-07	0.02152	Metabolism	Amino acid metabolism
Glycerolipid metabolism	2022-01-21	0.99886	0.0004946	1	0.99886	0.00426	Metabolism	Lipid metabolism
Amino sugar and nucleotide sugar metabolism	2/50	0.00011882	3.9251	0.0021388	0.00019269	0.00038	Metabolism	Carbohydrate metabolism
Fructose and mannose metabolism	2022-01-20	4.6676e-09	8.3309	1.9137e-07	6.6902e-08	0	Metabolism	Carbohydrate metabolism
Pentose phosphate pathway	2022-02-19	1.706e-06	5.768	3.9239e-05	3.4933e-06	0	Metabolism	Carbohydrate metabolism
Propanoate metabolism	2022-01-20	0.00024998	3.6021	0.0039997	0.00037066	0	Metabolism	Carbohydrate metabolism
Ascorbate and aldarate metabolism	2022-01-18	0.011219	1.95	0.14585	0.015562	0	Metabolism	Carbohydrate metabolism
Pyruvate metabolism	2022-01-22	0.40008	0.39785	1	0.4196	0	Metabolism	Carbohydrate metabolism
Glucosinolate biosynthesis	3/65	4.9608e-08	7.3045	1.6867e-06	2.0345e-07	0	Metabolism	Biosynthesis of other secondary metabolites
Phenylpropanoid biosynthesis	1/46	1.0548e-07	6.9768	3.1644e-06	2.8348e-07	0	Metabolism	Biosynthesis of other secondary metabolites
Tropane, piperidine and pyridine alkaloid biosynthesis	2022-01-08	1.0548e-07	6.9768	3.1644e-06	2.8348e-07	0	Metabolism	Biosynthesis of other secondary metabolites
Monobactam biosynthesis	2022-01-08	0.17665	0.75289	1	0.20529	0	Metabolism	Biosynthesis of other secondary metabolites
Nitrogen metabolism	2022-02-12	3.8305e-08	7.4167	1.3407e-06	1.8301e-07	0	Metabolism	Energy metabolism
Carbon fixation in photosynthetic organisms	2022-01-21	0.17665	0.75289	1	0.20529	0	Metabolism	Energy metabolism
Fatty acid biosynthesis	1/56	5.1186e-07	6.2909	1.3308e-05	1.2228e-06	0	Metabolism	Lipid metabolism
Purine metabolism	1/63	3.3485e-08	7.4751	1.2724e-06	1.8301e-07	0	Metabolism	Nucleotide metabolism
Pyrimidine metabolism	1/38	3.3485e-08	7.4751	1.2724e-06	1.8301e-07	0	Metabolism	Nucleotide metabolism
Valine, leucine and isoleucine biosynthesis	2022-03-22	3.59e-08	7.4449	1.2924e-06	1.8301e-07	0	Metabolism	Amino acid metabolism
Lysine degradation	2022-01-18	5.6025e-05	4.2516	0.0011205	0.00010038	0	Metabolism	Amino acid metabolism
Valine, leucine and isoleucine degradation	2/37	0.00012099	3.9172	0.0021388	0.00019269	0	Metabolism	Amino acid metabolism
Lysine biosynthesis	2022-02-09	0.097516	1.0109	1	0.13104	0	Metabolism	Amino acid metabolism
Cysteine and methionine metabolism	1/46	0.17665	0.75289	1	0.20529	0	Metabolism	Amino acid metabolism
Cyanoamino acid metabolism	2022-04-29	3.5629e-06	5.4482	7.482e-05	6.661e-06	0	Metabolism	Metabolism of other amino acids
beta-Alanine metabolism	2022-01-18	0.17665	0.75289	1	0.20529	0	Metabolism	Metabolism of other amino acids
Porphyrin and chlorophyll metabolism	1/48	8.9548e-07	6.0479	2.1492e-05	1.9253e-06	0	Metabolism	Metabolism of cofactors and vitamins
Nicotinate and nicotinamide metabolism	2022-01-13	0.17665	0.75289	1	0.20529	0	Metabolism	Metabolism of cofactors and vitamins
Ubiquinone and other terpenoid-quinone biosynthesis	1/38	0.31051	0.50792	1	0.34236	0	Metabolism	Metabolism of cofactors and vitamins
Pantothenate and CoA biosynthesis	2022-01-23	0.42956	0.36698	1	0.43978	0	Metabolism	Metabolism of cofactors and vitamins
Aminoacyl-tRNA biosynthesis	10/46	1.7687e-10	9.7523	7.4286e-09	3.8027e-09	0	Genetic Information Processing	Translation

## Sheet: R_CK VS R_1
Pathway name	Match Status	p	-log(p)	Holm p	FDR	Impact	First Category	Second Category
Linoleic acid metabolism	2022-01-04	2.4281e-07	6.6147	8.0128e-06	1.0792e-06	1	Metabolism	Lipid metabolism
Alanine, aspartate and glutamate metabolism	2022-06-22	3.8742e-08	7.4118	1.4335e-06	3.8742e-07	0.65108	Metabolism	Amino acid metabolism
Isoquinoline alkaloid biosynthesis	2022-01-06	0.062317	1.2054	0.43622	0.071219	0.5	Metabolism	Biosynthesis of other secondary metabolites
Phenylalanine metabolism	2022-01-11	8.8513e-05	4.053	0.0015932	0.00013617	0.47059	Metabolism	Amino acid metabolism
Tyrosine metabolism	2022-02-16	0.084888	1.0712	0.43622	0.09432	0.21622	Metabolism	Amino acid metabolism
Galactose metabolism	2022-03-27	1.2216e-08	7.9131	4.7642e-07	2.4432e-07	0.19227	Metabolism	Carbohydrate metabolism
Starch and sucrose metabolism	2022-02-22	0.15363	0.81351	0.43622	0.15757	0.19053	Metabolism	Carbohydrate metabolism
Arginine and proline metabolism	3/34	9.6326e-06	5.0163	0.00020228	1.9265e-05	0.14404	Metabolism	Amino acid metabolism
Butanoate metabolism	2022-03-17	2.3489e-08	7.6291	8.9259e-07	3.1319e-07	0.13636	Metabolism	Carbohydrate metabolism
Citrate cycle (TCA cycle)	2022-03-20	5.183e-05	4.2854	0.00098478	9.4237e-05	0.11698	Metabolism	Carbohydrate metabolism
Arginine biosynthesis	2022-03-18	1.6329e-06	5.787	4.4089e-05	4.6655e-06	0.08544	Metabolism	Amino acid metabolism
Glyoxylate and dicarboxylate metabolism	2022-04-29	2.6169e-06	5.5822	6.1682e-05	5.8154e-06	0.07979	Metabolism	Carbohydrate metabolism
Glutathione metabolism	2022-02-26	4.833e-06	5.3158	0.00010633	1.0175e-05	0.06248	Metabolism	Metabolism of other amino acids
Pyrimidine metabolism	2/38	6.4381e-08	7.1912	2.3177e-06	5.1505e-07	0.05766	Metabolism	Nucleotide metabolism
Sulfur metabolism	2022-01-15	2.2958e-06	5.6391	5.969e-05	5.7394e-06	0.03315	Metabolism	Energy metabolism
Phenylalanine, tyrosine and tryptophan biosynthesis	2022-02-22	0.00032531	3.4877	0.0043235	0.0004487	0.02152	Metabolism	Amino acid metabolism
Fructose and mannose metabolism	2022-01-20	5.0204e-09	8.2993	2.0082e-07	2.0082e-07	0	Metabolism	Carbohydrate metabolism
Pentose phosphate pathway	2022-01-19	1.7604e-07	6.7544	6.1613e-06	1.0792e-06	0	Metabolism	Carbohydrate metabolism
Propanoate metabolism	2022-01-20	2.2958e-06	5.6391	5.969e-05	5.7394e-06	0	Metabolism	Carbohydrate metabolism
Ascorbate and aldarate metabolism	2022-01-18	2.5701e-06	5.5901	6.1682e-05	5.8154e-06	0	Metabolism	Carbohydrate metabolism
Pyruvate metabolism	2022-01-22	0.16957	0.77065	0.43622	0.16957	0	Metabolism	Carbohydrate metabolism
Glucosinolate biosynthesis	3/65	3.1388e-05	4.5032	0.00062776	5.9786e-05	0	Metabolism	Biosynthesis of other secondary metabolites
Phenylpropanoid biosynthesis	1/46	8.8513e-05	4.053	0.0015932	0.00013617	0	Metabolism	Biosynthesis of other secondary metabolites
Tropane, piperidine and pyridine alkaloid biosynthesis	2022-01-08	8.8513e-05	4.053	0.0015932	0.00013617	0	Metabolism	Biosynthesis of other secondary metabolites
Nitrogen metabolism	2022-02-12	7.7843e-07	6.1088	2.1796e-05	2.3952e-06	0	Metabolism	Energy metabolism
Carbon fixation in photosynthetic organisms	2022-01-21	0.094253	1.0257	0.43622	0.099214	0	Metabolism	Energy metabolism
Biosynthesis of unsaturated fatty acids	2022-01-22	2.4281e-07	6.6147	8.0128e-06	1.0792e-06	0	Metabolism	Lipid metabolism
Fatty acid biosynthesis	1/56	0.00067746	3.1691	0.0067746	0.00087414	0	Metabolism	Lipid metabolism
Purine metabolism	1/63	0.00090293	3.0443	0.0081264	0.0011287	0	Metabolism	Nucleotide metabolism
Lysine biosynthesis	2022-01-09	6.5719e-07	6.1823	2.0278e-05	2.1906e-06	0	Metabolism	Amino acid metabolism
Lysine degradation	2022-01-18	6.5719e-07	6.1823	2.0278e-05	2.1906e-06	0	Metabolism	Amino acid metabolism
Valine, leucine and isoleucine degradation	2/37	0.00030882	3.5103	0.0043235	0.00044118	0	Metabolism	Amino acid metabolism
Valine, leucine and isoleucine biosynthesis	2022-02-22	0.00030882	3.5103	0.0043235	0.00044118	0	Metabolism	Amino acid metabolism
Cyanoamino acid metabolism	2022-01-29	8.8513e-05	4.053	0.0015932	0.00013617	0	Metabolism	Metabolism of other amino acids
beta-Alanine metabolism	2022-01-18	0.00048371	3.3154	0.0053208	0.00064495	0	Metabolism	Metabolism of other amino acids
Selenocompound metabolism	2022-01-13	0.094253	1.0257	0.43622	0.099214	0	Metabolism	Metabolism of other amino acids
Porphyrin and chlorophyll metabolism	1/48	1.9167e-07	6.7174	6.5167e-06	1.0792e-06	0	Metabolism	Metabolism of cofactors and vitamins
Pantothenate and CoA biosynthesis	2022-02-23	0.032611	1.4866	0.26089	0.039528	0	Metabolism	Metabolism of cofactors and vitamins
Ubiquinone and other terpenoid-quinone biosynthesis	1/38	0.062317	1.2054	0.43622	0.071219	0	Metabolism	Metabolism of cofactors and vitamins
Aminoacyl-tRNA biosynthesis	9/46	6.5412e-07	6.1843	2.0278e-05	2.1906e-06	0	Genetic Information Processing	Translation

## Sheet: R_CK VS R_3
Pathway name	Match Status	p	-log(p)	Holm p	FDR	Impact	First Category	Second Category
Linoleic acid metabolism	2022-01-04	8.6319e-06	5.0639	0.00024169	2.4663e-05	1	Metabolism	Lipid metabolism
Alanine, aspartate and glutamate metabolism	2022-06-22	2.2616e-07	6.6456	8.5942e-06	3.0155e-06	0.65108	Metabolism	Amino acid metabolism
Isoquinoline alkaloid biosynthesis	2022-01-06	0.42362	0.37302	1	0.43448	0.5	Metabolism	Biosynthesis of other secondary metabolites
Phenylalanine metabolism	2022-01-11	0.00041654	3.3803	0.0079143	0.00066647	0.47059	Metabolism	Amino acid metabolism
Tyrosine metabolism	2022-02-16	0.042686	1.3697	0.32942	0.048784	0.21622	Metabolism	Amino acid metabolism
Galactose metabolism	2022-03-27	1.168e-07	6.9326	4.5551e-06	2.3359e-06	0.19227	Metabolism	Carbohydrate metabolism
Starch and sucrose metabolism	2022-02-22	0.016133	1.7923	0.17747	0.021511	0.19053	Metabolism	Carbohydrate metabolism
Arginine and proline metabolism	3/34	5.6307e-05	4.2494	0.0012387	0.00011854	0.14404	Metabolism	Amino acid metabolism
Butanoate metabolism	2022-03-17	3.0376e-07	6.5175	1.1239e-05	3.0376e-06	0.13636	Metabolism	Carbohydrate metabolism
Citrate cycle (TCA cycle)	2022-03-20	5.2657e-05	4.2785	0.0012111	0.00011701	0.11698	Metabolism	Carbohydrate metabolism
Arginine biosynthesis	2022-03-18	6.2194e-06	5.2063	0.00018036	2.0731e-05	0.08544	Metabolism	Amino acid metabolism
Glyoxylate and dicarboxylate metabolism	2022-04-29	3.5168e-06	5.4539	0.00010902	1.3856e-05	0.07979	Metabolism	Carbohydrate metabolism
Glutathione metabolism	2022-02-26	1.3591e-05	4.8668	0.00034679	3.1978e-05	0.06248	Metabolism	Metabolism of other amino acids
Pyrimidine metabolism	2/38	0.0018294	2.7377	0.021952	0.0025233	0.05766	Metabolism	Nucleotide metabolism
Sulfur metabolism	2022-01-15	1.2953e-06	5.8876	4.2744e-05	5.7567e-06	0.03315	Metabolism	Energy metabolism
Phenylalanine, tyrosine and tryptophan biosynthesis	2022-02-22	0.0014557	2.8369	0.018925	0.0020796	0.02152	Metabolism	Amino acid metabolism
Fructose and mannose metabolism	2022-01-20	9.7935e-09	8.0091	3.9174e-07	3.9174e-07	0	Metabolism	Carbohydrate metabolism
Pentose phosphate pathway	2022-01-19	5.1869e-07	6.2851	1.8673e-05	4.1495e-06	0	Metabolism	Carbohydrate metabolism
Propanoate metabolism	2022-01-20	1.2953e-06	5.8876	4.2744e-05	5.7567e-06	0	Metabolism	Carbohydrate metabolism
Pyruvate metabolism	2022-01-22	0.040351	1.3942	0.32942	0.047471	0	Metabolism	Carbohydrate metabolism
Ascorbate and aldarate metabolism	2022-01-18	0.04422	1.3544	0.32942	0.049133	0	Metabolism	Carbohydrate metabolism
Glucosinolate biosynthesis	3/65	0.00010182	3.9922	0.0021383	0.00020364	0	Metabolism	Biosynthesis of other secondary metabolites
Phenylpropanoid biosynthesis	1/46	0.00041654	3.3803	0.0079143	0.00066647	0	Metabolism	Biosynthesis of other secondary metabolites
Tropane, piperidine and pyridine alkaloid biosynthesis	2022-01-08	0.00041654	3.3803	0.0079143	0.00066647	0	Metabolism	Biosynthesis of other secondary metabolites
Nitrogen metabolism	2022-02-12	1.0726e-06	5.9696	3.6469e-05	5.7567e-06	0	Metabolism	Energy metabolism
Carbon fixation in photosynthetic organisms	2022-01-21	0.034548	1.4616	0.32942	0.041877	0	Metabolism	Energy metabolism
Biosynthesis of unsaturated fatty acids	2022-01-22	8.6319e-06	5.0639	0.00024169	2.4663e-05	0	Metabolism	Lipid metabolism
Fatty acid biosynthesis	1/56	0.11518	0.93863	0.46071	0.12452	0	Metabolism	Lipid metabolism
Purine metabolism	1/63	0.77184	0.11247	1	0.77184	0	Metabolism	Nucleotide metabolism
Lysine biosynthesis	2022-01-09	1.3338e-05	4.8749	0.00034679	3.1978e-05	0	Metabolism	Amino acid metabolism
Lysine degradation	2022-01-18	1.3338e-05	4.8749	0.00034679	3.1978e-05	0	Metabolism	Amino acid metabolism
Valine, leucine and isoleucine degradation	2/37	0.00061693	3.2098	0.0092539	0.00091397	0	Metabolism	Amino acid metabolism
Valine, leucine and isoleucine biosynthesis	2022-02-22	0.00061693	3.2098	0.0092539	0.00091397	0	Metabolism	Amino acid metabolism
beta-Alanine metabolism	2022-01-18	0.00022615	3.6456	0.004523	0.00043076	0	Metabolism	Metabolism of other amino acids
Cyanoamino acid metabolism	2022-01-29	0.00041654	3.3803	0.0079143	0.00066647	0	Metabolism	Metabolism of other amino acids
Selenocompound metabolism	2022-01-13	0.034548	1.4616	0.32942	0.041877	0	Metabolism	Metabolism of other amino acids
Porphyrin and chlorophyll metabolism	1/48	1.0231e-06	5.9901	3.581e-05	5.7567e-06	0	Metabolism	Metabolism of cofactors and vitamins
Pantothenate and CoA biosynthesis	2022-02-23	0.032942	1.4823	0.32942	0.041877	0	Metabolism	Metabolism of cofactors and vitamins
Ubiquinone and other terpenoid-quinone biosynthesis	1/38	0.42362	0.37302	1	0.43448	0	Metabolism	Metabolism of cofactors and vitamins
Aminoacyl-tRNA biosynthesis	9/46	3.8103e-06	5.419	0.00011431	1.3856e-05	0	Genetic Information Processing	Translation

## Sheet: R_CK VS R_5
Pathway name	Match Status	p	-log(p)	Holm p	FDR	Impact	First Category	Second Category
Linoleic acid metabolism	2022-01-04	8.0298e-05	4.0953	0.0014454	0.00013383	1	Metabolism	Lipid metabolism
Alanine, aspartate and glutamate metabolism	2022-06-22	5.1627e-10	9.2871	2.0135e-08	1.0325e-08	0.65108	Metabolism	Amino acid metabolism
Isoquinoline alkaloid biosynthesis	2022-01-06	0.00033648	3.473	0.0053837	0.00051766	0.5	Metabolism	Biosynthesis of other secondary metabolites
Phenylalanine metabolism	2022-01-11	0.0066288	2.1786	0.059089	0.0071663	0.47059	Metabolism	Amino acid metabolism
Tyrosine metabolism	2022-02-16	0.0053154	2.2745	0.053154	0.0068586	0.21622	Metabolism	Amino acid metabolism
Galactose metabolism	2022-03-27	2.0513e-08	7.688	7.1796e-07	1.3675e-07	0.19227	Metabolism	Carbohydrate metabolism
Starch and sucrose metabolism	2022-02-22	0.025923	1.5863	0.059089	0.026587	0.19053	Metabolism	Carbohydrate metabolism
Arginine and proline metabolism	3/34	0.00039197	3.4067	0.0054876	0.0005807	0.14404	Metabolism	Amino acid metabolism
Butanoate metabolism	2022-03-17	1.4328e-05	4.8438	0.00030089	2.8657e-05	0.13636	Metabolism	Carbohydrate metabolism
Citrate cycle (TCA cycle)	2022-03-20	1.2331e-07	6.909	3.8227e-06	4.9325e-07	0.11698	Metabolism	Carbohydrate metabolism
Arginine biosynthesis	2022-03-18	1.6757e-08	7.7758	6.0325e-07	1.3405e-07	0.08544	Metabolism	Amino acid metabolism
Glyoxylate and dicarboxylate metabolism	2022-04-29	1.642e-09	8.7846	6.2397e-08	2.1894e-08	0.07979	Metabolism	Carbohydrate metabolism
Glutathione metabolism	2022-02-26	3.869e-05	4.4124	0.00073511	7.0345e-05	0.06248	Metabolism	Metabolism of other amino acids
Pyrimidine metabolism	2/38	4.8964e-06	5.3101	0.00012241	1.2241e-05	0.05766	Metabolism	Nucleotide metabolism
Sulfur metabolism	2022-01-15	6.7274e-08	7.1721	2.2201e-06	2.99e-07	0.03315	Metabolism	Energy metabolism
Phenylalanine, tyrosine and tryptophan biosynthesis	2022-02-22	3.7035e-06	5.4314	9.9996e-05	1.0582e-05	0.02152	Metabolism	Amino acid metabolism
Fructose and mannose metabolism	2022-01-20	2.5384e-10	9.5954	1.0154e-08	1.0154e-08	0	Metabolism	Carbohydrate metabolism
Propanoate metabolism	2022-01-20	6.7274e-08	7.1721	2.2201e-06	2.99e-07	0	Metabolism	Carbohydrate metabolism
Pentose phosphate pathway	2022-01-19	9.6356e-06	5.0161	0.00022162	2.1412e-05	0	Metabolism	Carbohydrate metabolism
Ascorbate and aldarate metabolism	2022-01-18	2.3214e-05	4.6342	0.00046429	4.4218e-05	0	Metabolism	Carbohydrate metabolism
Pyruvate metabolism	2022-01-22	0.65695	0.18247	0.65695	0.65695	0	Metabolism	Carbohydrate metabolism
Glucosinolate biosynthesis	3/65	0.00079338	3.1005	0.010314	0.0011334	0	Metabolism	Biosynthesis of other secondary metabolites
Phenylpropanoid biosynthesis	1/46	0.0066288	2.1786	0.059089	0.0071663	0	Metabolism	Biosynthesis of other secondary metabolites
Tropane, piperidine and pyridine alkaloid biosynthesis	2022-01-08	0.0066288	2.1786	0.059089	0.0071663	0	Metabolism	Biosynthesis of other secondary metabolites
Nitrogen metabolism	2022-02-12	6.8996e-09	8.1612	2.5528e-07	6.8996e-08	0	Metabolism	Energy metabolism
Carbon fixation in photosynthetic organisms	2022-01-21	0.0065654	2.1827	0.059089	0.0071663	0	Metabolism	Energy metabolism
Fatty acid biosynthesis	1/56	4.1124e-06	5.3859	0.00010692	1.0966e-05	0	Metabolism	Lipid metabolism
Biosynthesis of unsaturated fatty acids	2022-01-22	8.0298e-05	4.0953	0.0014454	0.00013383	0	Metabolism	Lipid metabolism
Purine metabolism	1/63	1.1213e-05	4.9503	0.00024668	2.3605e-05	0	Metabolism	Nucleotide metabolism
Lysine biosynthesis	2022-01-09	1.8654e-06	5.7292	5.5962e-05	6.218e-06	0	Metabolism	Amino acid metabolism
Lysine degradation	2022-01-18	1.8654e-06	5.7292	5.5962e-05	6.218e-06	0	Metabolism	Amino acid metabolism
Valine, leucine and isoleucine degradation	2/37	0.0029429	2.5312	0.035315	0.0039239	0	Metabolism	Amino acid metabolism
Valine, leucine and isoleucine biosynthesis	2022-02-22	0.0029429	2.5312	0.035315	0.0039239	0	Metabolism	Amino acid metabolism
beta-Alanine metabolism	2022-01-18	6.2862e-06	5.2016	0.00015087	1.4791e-05	0	Metabolism	Metabolism of other amino acids
Selenocompound metabolism	2022-01-13	0.0065654	2.1827	0.059089	0.0071663	0	Metabolism	Metabolism of other amino acids
Cyanoamino acid metabolism	2022-01-29	0.0066288	2.1786	0.059089	0.0071663	0	Metabolism	Metabolism of other amino acids
Porphyrin and chlorophyll metabolism	1/48	2.7318e-06	5.5636	7.649e-05	8.4055e-06	0	Metabolism	Metabolism of cofactors and vitamins
Ubiquinone and other terpenoid-quinone biosynthesis	1/38	0.00033648	3.473	0.0053837	0.00051766	0	Metabolism	Metabolism of cofactors and vitamins
Pantothenate and CoA biosynthesis	2022-02-23	0.014828	1.8289	0.059089	0.015608	0	Metabolism	Metabolism of cofactors and vitamins
Aminoacyl-tRNA biosynthesis	9/46	4.9991e-08	7.3011	1.6997e-06	2.8567e-07	0	Genetic Information Processing	Translation
